# Supplementary material for: Strategies to enhance CAR-T persistence
Source: Biomark Res. 2022 Nov 23;10:86. doi: 10.1186/s40364-022-00434-9 (PMC9685914; doi:10.1186/s40364-022-00434-9)
Supplement: Supplementary file 1 — Additional file 1: Table S1. CRISPR system-based screenings for CAR-T cell optimization. [file 40364_2022_434_MOESM1_ESM.xlsx]

## Sheet: Table S1
	Table S1 CRISPR system-based screenings for CAR-T cell optimization
	Pubmed ID	Organism	Biosample	Biosample type	Library strategy	Library source	gene count	sgRNA count	Screen pattern	Treatment protocol	Screen marker	Screen purpose
	29632189	Homo sapiens	Cell line	Jurkat	Lentiviral sgRNA library	Whole genome	17501	250000	CRISPR KO	anti-TCR antibody	Flow cytometry-CD69high+CD69low	T cell activation
	33328215	Homo sapiens	Primary cell	CAR-T	Lentiviral sgRNA library+Cas9 protein	Whole genome	19114	77441	CRISPR KO	Tumor cell incubation	Flow cytometry-PD1high+PD1low	T cell persistence
	33328215	Homo sapiens	Cell line	GCS	Lentiviral sgRNA library+Cas9 protein	Whole genome	19114	77441	CRISPR KO	CAR-T incubation	Survival	CAR-T tolerance
	30449619	Homo sapiens	Primary cell	CD8+T	Lentiviral sgRNA library+Cas9 protein	Cell surface protein	1211	4918	CRISPR KO	CD3/CD28 antibody	Flow cytometry-CFSEhigh+CFSElow	T cell proliferation
	32499641	Mus musculus	Primary cell	Treg	Lentiviral sgRNA library	Nuclear factors	489	2000	CRISPR KO	CD3/CD28 antibody	Flow cytometry-Foxp3high+Foxp3low	Foxp3 regulation
	31830245	Homo sapiens	Cell line	Nalm6	Lentiviral sgRNA library	Whole genome	21708	119461	CRISPR KO	CAR-T inhubation	Survival	CAR-T tolerance
	35276062	Mus musculus	Primary cell	CD8+T	Lentiviral sgRNA library	Whole genome	22391	84601	CRISPRa	Tumor cell incubation	Flow cytometry-CD107ahigh+CD107alow	T cell activation
	35296855	Homo sapiens	Primary cell	CD4+T	Lentiviral ORF library	Whole genome	12000	81710	Overexpression	CD3/CD28 antibody	Flow cytometry-CFSEhigh+CFSElow	T cell proliferation
	35296855	Homo sapiens	Primary cell	CD8+T	Lentiviral ORF library	Whole genome	12000	81710	Overexpression	CD3/CD28 antibody	Flow cytometry-CFSEhigh+CFSElow	T cell proliferation
	35113687	Homo sapiens	Primary cell	CD4+T	Lentiviral sgRNA library+Lentiviral dCas9-KRAB	Whole genome	18901	114061	CRISPRa	CD3/CD28 antibody	Flow cytometry-IL2high+IL2low	IL2 regulation
	35113687	Homo sapiens	Primary cell	CD4+T	Lentiviral sgRNA library+Lentiviral dCas9-VP64	Whole genome	18901	114061	CRISPRi	CD3/CD28 antibody	Flow cytometry-IL2high+IL2low	IL2 regulation
	35113687	Homo sapiens	Primary cell	CD8+T	Lentiviral sgRNA library+Lentiviral dCas9-KRAB	Whole genome	18901	114061	CRISPRa	CD3/CD28 antibody	Flow cytometry-IL2high+IL2low	IL2 regulation
	35113687	Homo sapiens	Primary cell	CD8+T	Lentiviral sgRNA library+Lentiviral dCas9-VP64	Whole genome	18901	114061	CRISPRi	CD3/CD28 antibody	Flow cytometry-IL2high+IL2low	IL2 regulation
	31827283	Mus musculus	Primary cell	CD8+T	Lentiviral sgRNA library	Metabolic sublibrary	3017	9551	CRISPR KO	Tumor cell incubation	Survival	T cell persistence
	31442407	Mus musculus	Primary cell	CD8+T	Lentiviral sgRNA library	Whole genome	20611	130209	CRISPR KO	Tumor cell incubation	Survival	T cell killability
	31442407	Mus musculus	Primary cell	CD8+T	Lentiviral sgRNA library	Whole genome	20611	130209	CRISPR KO	Tumor cell incubation	Flow cytometry-CD107ahigh+CD107alow	T cell killability
	31548728	Mus musculus	Primary cell	CD8+T	AAV sgRNA library	Surface and membrane protein	1658	7628	CRISPR KO	Tumor cell incubation	Survival	T cell killability
	28723893	Homo sapiens	Cell line	B16	Lentiviral sgRNA library	Expressed in target cell	2368	9872	CRISPR KO	PD-L1 antibody	Survival	tumor cell resistance
	28783722	Homo sapiens	Cell line	Mel624	Lentiviral sgRNA library	Whole genome	20914	123411	CRISPR KO	TCR-T cell incubation	Survival	tumor cell resistance
	29301958	Mus musculus	Cell line	B16-F10	Lentiviral sgRNA library	Whole genome	19674	79637	CRISPR KO	T cell incubation	Survival	tumor cell resistance
	31509742	Mus musculus	Cell line	B16-F10	Lentiviral sgRNA library	Whole genome	19674	79637	CRISPR KO	NK cell incubation	Survival	tumor cell resistance
	31303383	Homo sapiens	Cell line	IFNGR1-KO Melanoma	Lentiviral sgRNA library	Whole genome	19050	124411	CRISPR KO	TCR-T cell incubation	Survival	tumor cell resistance
	31744829	Mus musculus	Cell line	lung cancer cell lines	Lentiviral sgRNA library	Epigenetic regulators	697	7780	CRISPR KO	PD-1 antibody	Survival	tumor cell resistance
	32984844	Homo sapiens	Cell line	NCI-H358	Lentiviral sgRNA library	Whole genome	19050	124411	CRISPR KO	PD-L1 antibody	Flow cytometry-PD-L1high+PD-L1low	PD-L1 regulation
	32589729	Homo sapiens	Cell line	AMO1	Lentiviral sgRNA library	Whole genome	18905	104535	CRISPRi	BCMA antibody	Flow cytometry-BCMAhigh+BCMAlow	BCMA regulation
	32589729	Homo sapiens	Cell line	AMO1	Lentiviral sgRNA library	Whole genome	18915	104540	CRISPRa	BCMA antibody	Flow cytometry-BCMAhigh+BCMAlow	BCMA regulation
	32589729	Homo sapiens	Cell line	AMO1	Lentiviral sgRNA library	12 838 genes	12838	71270	CRISPRi	BCMA CAR-T incubation	Survival	tumor cell resistance
	30837996	Mus musculus	Cell line	B16/ovalbumin (OVA) cell	Lentiviral sgRNA library	Whole genome	20611	130209	CRISPR KO	OT-I T cell incubation	Survival	tumor cell resistance
	35370290	Homo sapiens	Cell line	Nalm6	Lentiviral sgRNA library	Whole genome	19114	77441	CRISPR KO	CAR-T incubation	Survival	tumor cell resistance
	35338135	Homo sapiens	Cell line	A375	Lentiviral sgRNA library	Whole genome	23430	70290	CRISPRa	TCR-T cell incubation	Survival	tumor cell resistance
	35395848	Homo sapiens	Cell line	D10	Lentiviral sgRNA library	Whole genome	19050	124411	CRISPR KO	Tumor cell incubation	Flow cytometry-IFNγ-R1high+IFNγ-R1low	IFNγ-R1 regulation
	35418687	Homo sapiens	Cell line	U87	Lentiviral sgRNA library	Whole genome	19114	77441	CRISPR KO	CAR-T incubation	Survival	tumor cell resistance
	35440133	Homo sapiens	Cell line	RAW264.7	Lentiviral sgRNA library	RNA-binding proteins	1467	14670	CRISPR KO	IFNγ incubation	Flow cytometry-PD-L1high+PD-L1low	PD-L1 regulation
